# Supplementary material for: An epidemiological model for proliferative kidney disease in salmonid populations
Source: Parasit Vectors. 2016 Sep 5;9(1):487. doi: 10.1186/s13071-016-1759-z (PMC5011885; doi:10.1186/s13071-016-1759-z)
Supplement: Additional file 2: — MATLAB script performing simulations of the epidemiological model. It consists of 4 files. (ZIP 24 kb) [file 13071_2016_1759_MOESM2_ESM.zip]

Archive with 4 entries (4 files):
- PKD_discrete_solver.m
- Temperature.txt
- PKD_continuous_solver.m
- PKDmodel_main.m
