# Supplementary material for: An epidemiological model for proliferative kidney disease in salmonid populations
Source: Parasit Vectors. 2016 Sep 5;9(1):487. doi: 10.1186/s13071-016-1759-z (PMC5011885; doi:10.1186/s13071-016-1759-z)
Supplement: Additional file 2: — MATLAB script performing simulations of the epidemiological model. It consists of 4 files. (ZIP 24 kb) [file 13071_2016_1759_MOESM2_ESM.zip › PKD_discrete_solver.m]

function NewState = PKD_discrete_solver(y,sigmaB,sigmaO,nu,sigmaF,eta,xi,pE,pI)

% PKD_discrete_solver - solver for PKD local inter-seasonal model
%
% Reference: Carraro L, Mari L, Hartikainen H, Strepparava N, Wahli T,
% Jokela J, Gatto M, Rinaldo A, Bertuzzo E, An epidemiological model for
% proliferative kidney disease in salmonid populations, submitted to
% Parasites and Vectors.
%
% This function transforms the state of the model variables at the end of a
% season into that at the beginning of a new season.
% It implements the difference equation system (4) presented in the
% above-mentioned article.

% Corrected fish abundance at the end of a season (see Eq. (6))
Fcal = y(6) + pE*y(7) + pI*y(8) + y(9);

% Evaluate new system state
NewState     = zeros(1,11);
NewState(1)  = sigmaB*y(1) + nu*y(4); % B_S
NewState(2)  = sigmaB*y(2) + sigmaO*y(3) + nu*y(5); % B_C
NewState(6)  = sigmaF*y(6) + eta*Fcal*exp(-xi*Fcal); % F_S
NewState(9)  = sigmaF*(y(9) + pE*y(7) + pI*y(8)); % F_C

end
