# Supplementary material for: An epidemiological model for proliferative kidney disease in salmonid populations
Source: Parasit Vectors. 2016 Sep 5;9(1):487. doi: 10.1186/s13071-016-1759-z (PMC5011885; doi:10.1186/s13071-016-1759-z)
Supplement: Additional file 2: — MATLAB script performing simulations of the epidemiological model. It consists of 4 files. (ZIP 24 kb) [file 13071_2016_1759_MOESM2_ESM.zip › Temperature.txt]

% DAILY WATER TEMPERATURE TIME SERIES (synthetic data)
% This temperature time series lasts for 20 years and starts on a January 1. 
% For the sake of simplicity, leap years have been neglected.
6.3623
5.8216
5.9004
6.4442
7.0685
6.2148
6.0819
6.916
5.5587
6.4289
7.1902
6.1384
5.2538
6.1231
6.471
5.8502
6.3629
6.6012
4.7431
4.8419
4.1251
4.6024
4.5657
5.2655
6.0082
6.5228
6.0708
7.4675
7.918
6.5743
5.2349
4.9628
5.4453
6.5073
7.2282
7.6033
7.4627
7.3443
6.4017
5.915
5.0486
4.416
5.0757
4.6195
5.0031
6.7124
7.2057
6.8144
5.9188
5.3769
6.6208
7.286
7.1624
7.3133
8.4767
8.6916
7.1613
5.8319
4.9566
4.9815
5.0248
5.8389
7.1532
6.6102
7.2919
7.7031
6.7533
7.003
7.2096
8.485
7.389
7.6315
8.0468
8.4023
7.5801
8.3563
7.6719
6.8595
6.0382
6.5864
6.7454
8.4765
10.382
10.014
8.7202
8.8703
8.4321
6.9908
8.5351
8.6882
8.5273
8.0811
7.8922
8.061
8.6982
8.2637
8.9144
7.6454
6.9107
7.1629
8.2156
9.4192
9.8886
9.9615
9.8217
9.2714
9.8441
10.21
10.84
10.413
10.129
10.364
11.187
11.263
10.355
10.679
10.857
10.771
9.6693
10.116
11.083
12.06
12.65
12.738
11.833
12.574
11.915
11.22
12.283
12.623
12.336
12.245
12.003
11.593
12.236
11.968
12.772
12.326
12.74
13.667
13.812
14.045
13.238
12.444
12.666
13.08
13.666
13.556
12.195
12.317
11.758
12.359
12.348
13.54
13.907
13.504
13.071
15.133
15.821
15.867
15.09
15.936
15.832
16.215
15.377
14.528
14.313
15.677
16.038
16.626
15.499
14.828
16.024
16.721
16.9
16.925
16.177
16.922
16.636
15.325
15.086
15.658
14.932
16.278
16.061
15.811
14.827
15.722
16.05
16.211
15.969
16.048
15.916
16.396
16.057
17.034
17.179
16.966
17.859
17.171
17.37
17.439
16.479
16.414
17.922
17.955
17.748
16.353
17.122
17.201
16.58
15.449
15.586
16.419
16.279
15.414
15.002
16.304
15.036
15.559
15.621
15.442
16.091
16.28
15.83
15.972
16.815
16.104
15.526
15.611
13.916
14.737
14.94
16.379
16.814
16.812
16.603
15.741
13.995
13.629
14.192
14.633
14.736
14.407
13.172
12.85
12.994
13.496
15.001
15.266
14.471
14.713
15.249
15.089
14.223
14.927
14.697
14.121
13.299
12.234
12.09
13.513
13.742
16.439
17.966
18.303
17.12
15.572
13.085
13.567
13.218
14.886
14.821
13.884
14.243
14.749
14.862
14.703
14.047
12.152
11.912
11.098
12.051
12.566
13.267
13.393
13.273
12.824
12.131
11.571
9.9786
10.547
11.403
11.601
11.889
11.985
11.967
13.503
13.497
13.015
12.321
13.123
12.94
12.963
11.187
10.182
11.306
10.847
10.003
10.359
10.89
10.713
10.447
9.6258
10.408
8.5581
7.307
8.92
10.057
9.6269
10.291
11.194
9.73
8.2902
8.1549
8.6533
8.5811
8.7008
9.1061
8.0988
7.3868
6.2661
5.1611
5.5025
5.6577
5.5855
4.6621
4.3834
4.0878
4.9375
6.4689
6.9448
7.9322
8.4686
7.7846
7.7713
8.7619
9.404
9.2663
7.3268
5.7941
5.3348
4.2326
4.6069
4.6547
5.4396
6.1693
6.3211
6.217
6.6011
5.9318
6.1868
5.5724
5.1095
5.0155
4.9348
4.0836
2.8671
2.936
4.9337
6.3032
6.6098
6.7361
5.4903
4.2683
3.9323
4.7498
5.2614
7.6454
8.6298
8.218
7.3422
5.5299
2.8559
1.102
2.5252
3.1079
2.718
2.7688
3.2354
4.3148
6.1145
7.0582
7.45
6.6711
6.1162
6.4095
6.842
6.6648
6.1827
4.8887
5.6112
5.3163
4.7793
5.2985
4.8232
4.421
4.2929
4.3056
4.5855
5.849
6.814
6.9023
7.7877
7.9377
7.3107
6.7298
6.6081
6.5092
7.238
8.0838
7.3754
7.1766
6.8755
7.3597
6.9899
8.3212
8.3595
7.8775
7.9851
7.269
5.5584
5.7551
6.6554
7.3809
7.3819
7.4219
6.5133
6.898
8.3984
8.5495
7.8264
8.5154
7.4342
6.8317
7.1477
6.5696
7.5686
8.3778
7.5419
7.1909
6.9108
6.9777
6.9647
6.847
6.1955
6.557
7.3474
7.0916
7.4543
7.6385
9.236
9.8693
11.401
10.945
11.407
11.566
11.312
9.4718
8.2891
8.3199
9.7364
10.913
11.709
12.012
11.519
10.068
10.168
9.3497
8.8524
9.1668
8.3527
8.248
9.0301
9.0475
8.8552
9.9804
11.5
12.197
12.642
11.698
10.835
10.832
10.423
11.335
11.152
11.209
11.99
12.121
11.551
11.562
11.51
12.471
12.975
12.479
11.884
11.756
11.444
11.849
12.51
14.272
14.094
14.047
13.927
12.186
11.012
13.095
14.304
15.277
15.547
13.686
13.228
13.042
13.345
14.488
15.775
15.51
14.777
14.235
14.459
14.222
13.095
13.152
12.678
13.735
14.012
14.895
14.59
15.145
15.035
16.029
16.068
16.167
15.82
15.473
15.347
15.083
14.525
14.893
15.692
15.055
14.772
15.973
16.211
17.346
17.32
15.682
15.278
15.585
15.778
15.47
14.937
14.833
14.815
16.479
15.264
15.397
15.897
16.251
15.606
14.656
15.498
15.18
15.685
15.737
15.605
14.78
14.942
14.318
14.327
13.437
13.361
13.81
14.79
15.268
16.041
16.68
17.902
17.839
16.146
15.884
15.004
14.598
15.583
16.742
16.62
16.689
16.264
15.325
13.516
14.018
14.285
15.609
16.064
15.382
13.388
12.488
13.595
14.622
14.237
14.352
14.812
15.379
15.655
15.178
14.565
12.71
12.444
11.828
11.814
12.2
13.519
13.239
13.497
13.362
13.378
13.855
13.314
12.324
11.522
11.398
12.901
12.965
12.817
12.637
12.468
11.917
11.585
11.207
10.53
10.592
12.211
12.922
13.482
12.482
11.675
10.918
11.929
12.085
11.518
11.53
12.195
12.573
13.212
13.302
12.538
11.359
12.464
12.445
12.598
12.189
11.696
10.668
10.711
10.48
10.592
9.2556
8.8414
9.0299
8.3288
8.9253
10.344
10.759
11.401
11.788
11.624
11.192
10.574
9.8045
9.8683
9.2385
8.1835
8.1232
7.1917
8.5951
9.0019
9.1675
7.9917
7.1521
6.8479
6.4332
6.4997
6.0774
5.9633
6.7446
7.5117
8.3728
6.9289
6.8536
6.948
7.7465
8.19
9.1318
7.7941
8.1462
6.3396
5.6088
4.5035
4.2296
3.9067
4.5848
5.3713
5.4302
4.3606
4.0642
5.0481
6.174
6.5739
7.5278
6.7811
7.1444
6.1297
5.276
5.4284
6.3174
6.8233
7.5086
7.3117
5.8951
6.414
6.2804
6.5894
6.9812
7.3642
5.1841
4.9195
4.0176
5.0669
4.9801
5.9698
4.5433
3.324
2.8466
3.2485
2.5032
2.6551
3.656
3.7801
3.8655
3.5121
4.1921
4.65
6.2502
6.6482
7.5501
8.1677
7.0959
7.0775
6.029
4.5574
3.7073
4.6425
4.8871
4.7843
4.6625
5.1429
5.6215
5.8704
5.5858
4.6913
3.069
2.3088
3.3455
3.6252
5.7209
5.8623
5.4537
3.41
4.6366
3.6011
4.6586
4.4137
3.4721
3.3369
4.5536
3.9784
3.3268
2.6947
3.477
4.8939
5.3841
6.0934
5.9411
5.3081
3.6494
4.567
5.1985
6.5413
6.8425
6.5223
5.624
6.9271
8.4196
8.6815
7.2442
6.8612
7.2895
7.5695
9.104
8.8299
8.1125
5.534
6.5417
8.7378
10.267
10.38
10.875
10.017
8.5031
7.6169
6.747
7.0064
6.7844
6.7044
7.2321
8.3208
7.682
8.5218
7.9588
8.7808
10.307
13.051
12.238
12.719
12.724
12.37
11.652
11.628
11.113
12.029
10.43
8.2317
9.2717
8.8567
9.9126
12.09
11.949
11.324
10.731
9.9187
9.8518
11.998
11.847
12.138
12.231
12.154
11.158
11.686
13.313
14.69
14.01
13.072
11.378
10.351
9.6258
11.455
12.695
14.096
14.416
14.049
12.527
11.568
11.363
11.043
10.892
11.483
12.537
12.962
12.711
13.259
14.615
16.305
16.982
16.539
14.052
12.195
9.8341
9.4029
9.5845
11.286
13.443
14.969
15.488
16.05
16.624
15.57
15.087
14.526
12.476
13.166
14.769
14.253
14.417
15.565
16.097
17.33
16.202
16.174
14.719
15.855
17.549
16.752
17.644
17.712
17.085
17.011
16.855
16.822
18.086
18
16.844
15.902
15.045
15.015
15.577
16.304
16.132
15.823
16.591
15.92
15.313
15.009
16.122
16.117
17.214
16.18
14.518
14.914
14.531
14.596
14.927
15.38
15.335
15.781
15.212
15.615
15.92
14.505
14.71
16.053
16.17
16.038
14.75
14.686
14.471
14.914
13.981
14.313
13.508
13.628
14.819
15.189
15.542
14.672
14.449
14.876
14.116
13.23
14.255
15.138
14.799
15.417
15.745
14.527
13.603
13.245
13.354
14.465
14.321
14.674
15.313
14.108
13.995
14.014
14.874
15.548
14.578
13.573
12.765
12.914
13.506
13.622
13.694
13.423
12.953
13.846
14.166
14.493
14.295
13.324
13.02
11.814
12.303
11.939
13.193
13.349
12.495
12.07
12.154
12.281
13.239
11.552
9.9328
8.0399
7.0202
7.619
7.8595
8.2292
10.561
11.379
10.398
10.658
10.711
11.411
11.49
12.026
13.071
13.512
12.317
11.068
9.7148
8.8435
9.4837
11.118
10.876
11.35
9.7809
9.3131
8.5469
8.3531
9.0599
10.031
10.43
10.2
9.4393
8.3855
7.6174
5.7451
5.3148
6.811
7.4511
7.7458
7.4018
7.0372
7.523
8.7669
9.1014
10.275
9.6248
8.6316
8.7185
8.5461
8.7975
8.8572
8.4496
8.3146
7.9537
7.0486
7.6771
6.5693
6.3116
6.404
6.5699
6.9173
6.5793
6.1796
6.5439
6.2649
7.0622
6.4138
5.1739
3.0845
3.7017
4.5681
5.797
6.1753
7.0652
6.1198
5.6198
4.9864
4.634
4.4658
4.7796
5.4722
4.7324
3.805
3.9366
5.0915
5.1357
6.0551
6.031
6.2388
5.9802
5.9611
6.2901
6.0419
6.2141
5.4633
4.5261
3.8535
3.9985
4.8717
4.5316
4.2939
4.3687
5.085
5.4698
5.4383
4.9643
6.0658
5.3857
5.9174
4.4209
3.816
4.471
5.637
6.0115
6.8402
6.7446
5.5688
5.0057
3.4895
3.6371
3.6326
4.2104
6.1387
6.5577
5.8671
3.8175
3.593
2.7708
4.2051
4.3925
5.0261
6.1149
5.9021
5.9289
5.5568
4.8834
3.5992
3.713
5.2368
5.5371
6.1965
6.5456
6.6345
6.8315
6.4672
5.6599
5.4899
5.5426
6.8249
7.356
6.3491
6.2109
5.9923
7.8738
9.2754
9.8342
10.091
9.1593
8.5106
8.1704
8.3082
8.8474
9.0068
8.7405
8.0884
8.6722
7.8461
7.773
7.9102
8.7832
9.0861
8.9566
8.622
8.1759
8.1464
8.7101
9.174
10.274
10.851
9.8072
10.113
10.386
11.239
10.548
10.202
11.185
11.537
11.481
10.864
10.72
10.685
11.293
11.618
11.613
9.1072
8.9588
9.641
11.114
10.345
11.195
11.734
12.503
12.219
12.117
12.804
12.526
10.822
11.377
13.284
12.203
11.28
10.415
10.368
10.791
11.099
11.958
13.721
13.797
13.736
14.009
15.487
14.785
15.017
14.234
13.77
15.201
17.053
17.285
17.149
16.568
14.978
15.166
14.151
12.572
12.422
12.571
12.761
12.897
11.888
10.627
11.28
12.917
14.62
16.723
17.494
18.235
17.891
17.859
18.136
18.1
17.056
16.832
15.822
16.047
15.202
14.495
13.916
14.194
14.935
16.413
15.929
16.678
16.798
16.54
16.326
15.458
15.556
15.912
17.541
17.087
17.242
17.578
16.783
15.847
14.441
14.022
15.698
17.043
16.407
16.059
15.253
16.405
16.321
16.607
17.195
17.442
16.139
16.337
17.025
17.276
16.116
15.401
15.157
15.651
15.08
15.733
15.442
14.563
15.14
16.545
17.604
18.035
18.292
17.942
17.877
17.343
16.609
16.029
16.363
15.969
17.117
15.671
14.848
13.343
13.226
14.106
14.378
13.41
13.055
13.304
14.426
16.174
17.177
16.105
16.168
17.071
16.698
15.554
15.592
15.761
16.502
16.765
16.137
17.041
16.305
16.632
16.307
15.194
15.086
15.681
14.98
15.704
13.98
13.2
12.179
12.266
11.352
10.627
11.219
11.779
11.36
10.52
10.387
11.634
12.519
12.297
12.309
12.022
12.834
12.823
13.207
13.688
12.432
11.724
12.351
12.193
12.106
11.899
11.712
11.193
10.487
10.052
8.9593
8.2453
7.8977
8.0822
9.2562
10.692
10.557
11.697
11.631
11.104
9.7931
8.8334
8.6401
8.3384
8.8704
10.393
12.133
12.467
12.859
11.674
10.54
10.557
10.587
9.3058
9.285
8.6702
7.5858
7.5965
6.7168
6.9061
6.9873
7.6625
7.9073
8.7801
8.5995
8.2757
9.0757
9.4995
9.6586
9.6353
7.5377
6.7465
5.5696
4.7591
4.6335
7.008
6.802
6.6405
6.6329
7.6698
6.47
7.5821
7.7727
8.2587
9.2429
8.4582
7.5323
7.5054
5.9402
4.7146
6.0251
6.5097
7.7753
7.3847
6.874
6.1569
6.6351
6.2287
7.1401
6.7971
6.5569
5.7212
4.9063
5.2188
5.4827
5.4423
5.8307
6.8131
6.5079
6.4637
8.2689
8.8669
9.3277
8.7434
8.3
7.4596
6.5794
6.9269
7.1153
6.0336
4.5211
4.2553
3.6632
3.4864
3.0906
2.9622
2.7716
3.6385
4.4299
4.2703
3.9562
4.1929
4.5692
3.3807
2.8381
2.4749
3.5432
4.3972
4.9657
4.9971
5.1863
4.4867
4.4961
3.7525
3.5716
3.4665
3.5062
3.5711
4.802
5.381
6.8197
6.6317
5.9644
6.2821
5.9609
5.6791
5.4252
4.9525
4.84
5.1057
4.6651
4.3714
5.2871
6.2207
5.5762
6.9037
7.4005
8.2706
9.249
7.918
7.0498
8.277
6.3721
5.7467
5.647
6.1329
5.0055
4.7988
7.3745
8.3419
8.5318
8.5047
9.4789
7.957
7.2676
7.5409
6.6326
6.1163
6.435
6.5274
7.7166
7.0993
8.7974
9.2045
9.2912
8.7641
7.8207
6.1747
6.5331
7.5505
8.0414
10.096
9.7166
9.5023
8.7112
7.6033
6.5421
6.697
7.2174
9.3268
9.6309
10.379
10.925
10.207
10.33
10.145
10.326
10.978
10.961
10.91
10.347
10.065
9.8324
10.212
10.834
11.228
11.817
12.02
10.609
10.417
10.045
10.18
9.7017
9.1523
10.064
10.674
11.05
10.841
10.385
11.853
13.085
13.211
12.553
13.056
11.887
10.244
10.458
12.917
14.003
14.777
14.085
13.913
12.627
12.41
12.036
12.007
13.429
14.241
14.921
15.354
15.118
15.613
15.022
14.818
13.99
14.421
13.437
12.513
11.864
12.421
13.558
13.361
14.944
15.418
14.36
14.408
14.854
14.46
15.073
15.028
13.868
13.74
14.285
13.983
14.464
14.28
14.861
15.098
14.51
14.308
14.145
14.975
14.61
13.269
13.538
12.731
11.4
12.474
13.491
14.783
14.258
14.885
15.904
16.311
16.295
17.43
17.388
17.295
17.534
17.344
15.326
14.487
15.079
14.791
14.303
14.622
14.663
15.202
14.439
13.073
14.469
13.781
13.008
13.9
15.54
14.806
14.346
14.621
15.658
15.807
15.115
14.185
13.462
14.02
13.904
14.46
13.86
14.082
14.989
14.74
13.697
14.327
14.505
13.8
13.811
14.337
13.26
13.386
13.268
12.545
14.223
15.13
15.64
16.403
16.496
15.382
14.601
12.922
11.236
11.802
12.335
13.788
13.429
13.703
12.523
14.089
13.566
13.823
13.906
14.128
14.794
13.874
13.893
12.468
11.904
9.6389
9.274
9.1701
10.296
11.474
12.141
11.764
11.192
11.058
10.042
10.375
10.135
9.3052
9.158
8.7669
10.09
10.845
11.664
10.457
11.342
10.659
10.902
10.501
11.412
11.492
10.847
11.113
10.372
10.983
9.324
8.6727
8.6578
8.7969
10.102
10.499
9.6261
9.3039
9.5557
9.1892
8.4184
8.2945
8.4269
7.3368
7.4055
6.4912
7.4054
9.0256
8.6458
7.4665
7.8122
6.8437
6.8814
6.0988
5.7468
5.2339
5.2067
4.078
4.3773
5.6601
7.4523
6.9018
7.9381
7.3883
5.6746
5.2744
5.2102
5.7511
5.4767
5.9487
5.3198
5.272
5.3369
6.1298
5.9826
5.7596
5.8724
5.6926
6.1251
6.2446
7.2566
5.2483
5.3522
4.9165
4.8772
5.9356
7.259
7.4186
5.8431
5.6425
5.4186
4.4696
3.9664
4.579
3.4795
3.3784
5.85
5.689
6.8083
7.2002
6.9628
6.0717
4.8266
4.845
5.2156
5.3108
5.3283
4.9782
4.6387
4.1822
4.844
6.016
5.8675
6.3493
5.9285
4.9365
4.1746
3.9245
4.5923
4.2547
4.2958
5.0184
5.3412
5.2732
4.7017
4.7541
3.0997
1.6011
3.5585
4.6362
5.4057
4.6917
4.206
6.4285
7.2667
7.5331
7.7429
6.7849
6.1893
6.3825
6.8428
5.7554
5.2213
5.862
7.3645
8.2089
7.2551
8.1423
8.6515
7.62
7.5618
6.9905
7.0979
7.6428
6.3496
5.4437
5.2276
4.665
5.8158
5.6292
4.7843
5.9686
6.1772
5.3589
6.373
6.3128
6.7736
7.0955
6.9922
7.8398
8.1005
7.6882
6.6436
7.2128
6.5965
7.4808
7.8661
8.6937
6.9093
6.254
6.4096
7.4243
9.6494
9.9565
9.6392
8.5587
9.7887
8.7081
8.7278
7.8666
8.5172
8.447
7.5178
8.3603
8.2295
9.6881
10.977
12.677
12.579
11.499
10.956
10.553
9.6069
10.328
10.258
11.227
10.968
10.274
11.146
9.9127
8.8369
9.019
9.8736
11.262
11.728
12.994
13.063
13.105
12.146
12.157
13.552
14.06
13.361
13.627
13.736
13.339
14.223
13.395
12.788
12.797
12.87
13.671
14.07
14.514
14.142
13.325
13.072
12.615
12.21
12.629
14.091
14.702
15.549
14.156
14.569
13.75
13.268
14.225
15.523
15.992
17.789
17.584
15.041
12.963
12.307
13.054
13.404
13.441
14.172
14.678
15.383
16.681
15.73
13.86
15.123
14.916
15.169
17.36
18.167
17.338
17.21
15.85
15.534
16.74
17.583
17.446
17.983
16.286
15.224
15.594
15.505
15.647
16.635
17.165
17.111
16.087
15.686
16.718
17.521
15.935
14.983
15.715
15.911
17.548
17.463
18.413
18.722
18.569
17.47
16.99
15.843
14.71
15.259
15.014
14.654
13.559
14.58
15.742
17.044
17.514
18.36
18.289
17.598
17.609
17.94
17.677
16.745
17.912
17.628
18.287
18.911
19.606
18.926
18.847
18.595
18.954
17.582
16.708
15.82
17.557
17.235
18.184
18.455
17.512
17.447
17.125
15.086
14.587
15.676
15.354
15.668
16.045
16.071
15.599
15.368
15.345
15.116
15.027
15.531
14.243
15.121
15.466
15.355
14.775
15.091
15.207
14.268
14.517
15.285
16.304
16.81
15.427
15.007
15.163
14.015
12.5
13.546
13.972
13.098
13.346
12.309
11.119
11.213
12.643
12.527
13.258
12.457
11.225
11.388
11.027
11.4
12.858
13.518
13.017
13.196
13.301
13.327
14.234
13.298
11.891
12.797
13.425
13.212
12.512
9.5163
7.3849
8.7924
9.3447
10.273
10.724
11.389
10.24
10.304
9.3572
9.2152
10.059
8.753
7.7168
9.4516
10.622
11.471
12.204
11.946
11.259
11.436
10.748
9.3837
7.1809
6.4483
6.7769
7.2277
7.9894
6.9079
6.663
7.5084
7.5392
8.1059
7.7539
7.3422
6.1313
5.8139
6.0417
6.869
8.2316
7.6014
7.1474
6.1246
6.6143
5.5342
6.2971
7.2981
5.6677
5.7971
6.3412
4.9648
5.7374
7.0999
8.5427
8.5351
9.0193
8.4095
7.9589
7.094
6.2474
6.4571
4.8952
5.7134
5.6957
6.5818
6.3973
6.2351
5.257
5.3251
5.1735
4.8728
5.385
5.8327
5.4961
5.4051
5.1579
4.1247
4.3467
4.9768
5.4809
5.3805
4.2756
3.1186
4.5825
5.807
5.2051
4.8729
5.7225
5.1122
5.6317
6.4682
6.0119
5.4249
5.4198
6.2174
5.7513
6.0282
4.852
5.3243
6.6159
5.6666
5.0884
5.1276
4.6077
3.838
4.4389
4.6153
5.6536
5.479
5.6912
5.2351
5.6336
5.6805
4.0409
3.6743
4.5598
5.4236
5.6748
5.2156
5.7029
6.1436
6.6959
7.6038
5.8079
6.062
6.1526
5.5507
5.7502
5.7899
3.8001
2.9561
3.8196
5.2316
7.0702
7.3705
7.8917
7.5979
7.8658
8.5436
8.6787
8.8005
8.4546
6.8147
6.4618
6.4805
5.251
4.8481
6.0187
7.6554
7.3886
8.3436
7.5606
7.8991
6.8788
5.9639
6.3955
7.05
6.9317
6.9868
6.4248
7.8615
8.3699
8.9373
8.9879
7.2921
7.1011
5.9622
6.0212
6.5993
7.0715
7.6455
8.7974
8.6589
8.5121
9.1399
9.5589
10.497
10.567
9.3273
8.6373
7.9768
8.6753
9.6841
10.258
10.053
10.528
9.7464
9.3349
10.161
11.933
11.888
11.904
10.87
8.6507
8.9367
9.0941
10.154
11.566
11.276
10.963
11.056
10.967
10.577
10.808
11.703
11.337
10.326
11.047
12.01
13.019
14.093
15.002
15.366
13.882
13.188
12.988
12.597
12.403
12.986
13.94
13.317
13.833
14.541
14.496
15.159
15.128
14.904
13.933
12.918
13.699
14.602
15.297
16.793
17.065
15.845
14.373
12.8
12.313
11.493
12.632
13.414
14.103
16.052
16.233
15.273
14.421
14.894
16.107
15.302
15.692
15.294
15.459
14.677
15.191
16.094
16.788
16.724
16.649
16.013
16.343
17.186
17.191
16.412
16.187
16.768
16.388
15.366
15.378
16.088
16.108
16.539
16.152
15.41
14.099
13.547
12.761
13.56
13.749
13.363
15.695
15.818
16.458
16.281
16.546
14.86
14.506
15.382
15.482
15.401
14.642
16.222
15.808
15.214
16.436
17.346
16.656
16.281
16.424
16.914
16.735
16.81
17.136
16.037
16.92
17.723
17.103
15.296
14.995
14.265
14.689
14.83
14.819
13.244
12.307
11.09
11.35
12.634
12.393
12.347
13.337
14.752
15.287
15.603
16.663
16.697
15.126
15.183
14.495
14.712
15.616
15.161
14.029
12.463
11.579
11.665
10.931
12.088
12.157
12.011
11.735
11.641
12.008
11.851
11.619
11.697
11.584
12.752
13.134
13.531
12.783
13.499
12.403
10.616
10.389
10.719
10.928
11.596
11.118
10.143
9.3708
9.2913
10.524
11.351
10.919
10.873
10.031
8.9258
8.598
8.7164
9.4392
9.7746
9.9141
9.8736
8.9628
9.0701
9.2579
8.5299
7.6527
6.8378
9.5754
10.147
10.553
10.255
9.4518
9.5118
9.5437
8.4433
8.404
9.5025
11.177
11.986
11.676
10.208
7.8979
6.997
7.6852
6.4139
5.7374
6.5664
7.0172
6.8411
7.2364
6.9882
8.2316
6.9981
5.2683
5.4242
5.917
5.8002
7.8845
9.2944
9.2457
9.4811
8.0327
5.6325
4.7452
4.5279
4.4588
5.6613
6.0267
6.5621
8.0975
8.8384
8.2665
8.4201
8.143
6.8645
4.8521
4.4564
4.1169
4.5211
5.3785
6.4598
8.0568
9.2546
8.2408
6.8443
5.1602
6.1672
6.8697
5.5818
5.2325
6.1864
5.6759
6.3008
7.1855
7.611
7.1905
6.4657
6.5245
6.0477
6.1512
6.0934
4.1881
3.033
3.3904
5.1863
6.6009
7.412
7.492
8.3575
6.3123
5.4385
6.2687
6.3282
6.317
7.1831
6.2939
5.315
5.707
6.2482
6.3364
5.6697
3.795
2.5109
2.629
2.5108
4.6829
6.8638
7.1498
5.9868
7.0387
6.5179
6.1084
6.4027
6.7208
6.0642
6.4831
5.8961
6.3552
6.6113
6.3803
6.5134
6.267
5.6993
6.6206
5.7897
6.1924
5.8026
7.6014
7.1815
8.0598
8.4229
6.5726
7.0127
7.5982
7.1921
6.2674
6.1532
6.0986
6.1256
7.5643
6.8638
8.2505
8.9416
10.642
9.9276
8.8703
8.0336
7.6192
8.0633
8.789
9.3516
9.3256
9.4283
9.2856
10.092
9.9266
9.9841
10.86
12.63
12.621
10.901
9.1233
9.8452
9.6692
9.8525
10.61
10.706
10.685
9.3944
10.47
10.366
10.686
10.507
10.801
9.5023
11.422
12.107
12.645
11.922
10.688
10.21
10.863
11.295
12.324
12.326
13.092
12.187
11.495
10.3
11.326
12.571
13.174
13.695
15.252
15.599
14.684
12.509
12.199
12.356
12.956
12.599
13.632
13.685
13.56
13.928
14.368
13.545
12.976
11.083
12.163
12.938
15.028
15.707
16.113
15.681
14.41
13.53
15.202
15.943
15.415
14.54
14.941
14.078
13.418
13.948
15.823
16.312
16.458
16.262
15.415
15.141
14.194
14.914
14.563
16.008
16.756
16.757
15.697
16.015
15.791
14.81
15.383
15.405
17.043
19.01
19.895
18.909
18.876
17.223
15.835
15.619
15.592
17.251
16.41
16.475
15.177
14.25
15.931
17.298
17.5
18.664
18.757
16.02
13.985
13.348
14.005
15.74
16.26
16.471
15.619
14.725
15.854
16.576
17.48
19.658
19.453
19.83
18.922
18.519
17.354
15.928
13.884
14.419
14.373
13.938
14.791
14.934
14.182
15.208
15.905
15.834
16.243
15.858
15.029
15.261
15.184
15.604
14.766
14.967
13.939
14.828
14.061
14.883
14.491
13.842
13.038
13.589
13.682
13.449
14.094
14.541
13.492
14.671
13.559
13.257
12.972
13.677
13.855
14.45
15.799
15.494
13.462
13.456
13.04
12.287
13.159
13.373
12.433
11.619
12.748
13.348
13.347
13.914
12.809
12.323
12.71
13.258
13.851
13.736
13.577
13.546
14.553
14.217
12.945
13.338
11.922
11.685
10.685
11.913
11.143
12.189
11.485
11.422
11.822
12.211
11.434
11.095
10.717
10.919
10.482
8.5611
8.4298
9.3823
9.1707
8.3105
8.6815
7.8479
8.7344
11.534
12.153
11.267
10.873
9.5946
8.9231
8.8329
9.7946
10.087
9.7625
9.9399
9.9873
10.474
9.7288
9.2617
7.2175
6.7798
6.7233
7.4899
7.7829
7.5704
7.2794
7.9824
7.637
7.7077
8.1354
8.8453
9.6111
9.2399
9.9606
9.1434
7.7706
6.9691
4.8864
4.1462
3.9891
3.1757
5.3292
6.1734
6.6568
7.0878
8.5156
7.8222
7.2844
7.4829
7.0439
7.3855
7.0369
5.3776
4.5916
5.8884
7.0646
6.0167
5.9023
4.316
3.3428
4.4759
4.5771
5.3599
4.928
5.0712
3.8075
4.4209
5.1486
6.1558
5.8241
5.0949
5.3628
6.7758
7.28
7.0402
6.84
5.6668
5.1259
4.3082
4.096
5.8063
7.0904
7.3137
6.2245
7.3371
6.8379
6.5871
6.8416
5.8892
6.0897
5.5577
6.0381
6.9565
6.7331
6.6724
4.6157
3.102
1.8492
0.96754
2.7072
5.2088
5.6638
4.8487
4.5234
4.4232
4.6726
6.9255
7.1742
6.5651
6.932
5.7723
4.5421
4.42
5.4988
4.584
5.4882
5.7452
5.4724
6.0238
6.1296
7.7013
7.8134
7.1183
8.0194
7.2441
6.7591
4.7797
4.5598
4.5075
5.801
6.1901
6.2731
6.984
5.9906
6.1192
6.3522
7.6312
7.6904
7.1118
6.755
8.0016
8.4879
9.708
8.7243
8.2072
7.5974
7.6615
8.3258
8.8085
9.2586
9.9206
9.2761
9.3492
9.3636
9.2238
9.8119
9.9571
9.9831
10.893
11.25
10.802
10.19
10.323
9.8743
10.658
11.561
10.873
9.5355
8.9421
9.1744
10.405
10.777
11.821
11.156
12.648
13.274
14.614
14.777
15.612
14.448
13.846
12.506
11.139
10.692
10.989
12.876
13.226
12.313
12.018
12.761
12.889
14.502
15.717
14.767
14.202
12.849
12.766
11.742
13.132
15.282
15.728
14.905
14.497
13.357
12.629
11.581
12.678
14.04
14.781
14.891
13.716
13.597
14.79
15.803
16.559
16.708
15.975
14.146
13.688
14.649
15.43
16.587
17.98
17.898
17.51
17.343
16.147
15.491
16.224
16.095
16.427
16.047
14.792
13.793
14.115
13.427
15.843
16.804
17.897
17.796
18.152
17.674
17.629
18.043
18.011
17.084
15.967
15.858
14.678
15.05
15.346
15.485
15.692
15.677
15.469
15.008
14.774
15.34
16.395
17.552
18.449
17.953
17.978
17.236
16.205
16.178
15.38
15.142
14.99
16.557
16.39
16.175
16.959
15.742
13.957
14.516
15.603
17.262
17.45
17.741
15.781
16.361
16.467
17.064
16.672
16.528
16.217
15.548
16.001
15.318
16.728
17.543
16.046
15.307
15.423
15.138
15.335
15.214
15.299
15.474
15.578
15.353
15.574
15.548
15.007
14.304
14.588
15.402
15.686
15.552
15.871
13.668
12.403
11.569
10.412
11.136
11.201
11.604
12.497
12.569
13.189
13.355
13.582
13.903
14.232
14.674
14.042
14.799
15.074
15.46
14.032
13.562
13.938
12.394
12.436
13.936
13.847
13.9
13.522
13.787
13.024
12.216
11.48
10.055
11.489
11.338
11.162
11.487
11.178
10.655
9.5415
8.3506
8.9463
9.2895
10.478
11.497
12.354
11.961
11.214
10.35
9.5915
9.3006
8.9005
9.5632
9.6096
11.572
11.509
10.868
9.6003
9.201
8.7529
9.5165
9.5907
9.6644
10.009
10.121
8.4713
8.4379
6.5615
5.7873
6.675
7.9266
7.1213
5.8578
7.0684
7.9716
8.91
8.303
8.1549
7.7881
8.6551
9.5026
9.4849
7.838
6.564
5.8254
5.4466
6.254
6.9871
7.0977
6.5673
6.7727
7.6234
7.0734
7.6198
6.8332
6.5536
7.6385
5.6435
5.0604
5.9268
5.9825
4.8536
5.3956
5.1607
4.7623
6.2085
5.719
4.7997
4.7461
5.3601
4.1411
4.4746
5.0415
4.8569
6.2417
7.6135
7.1056
7.1486
6.4992
5.0747
5.1782
5.6946
5.3714
6.3192
5.7821
7.2194
7.1206
7.1882
6.1904
6.217
6.2721
7.8685
7.0609
6.9238
6.7115
6.3846
5.3173
4.7612
4.9318
4.8878
5.1663
5.8143
5.5632
6.1016
6.2526
6.5181
6.0977
6.7553
6.1261
5.252
6.5533
7.0427
7.4283
6.3604
5.9909
5.6802
5.2767
4.9164
5.4146
5.4134
6.1199
4.5609
4.6579
6.3216
5.9775
6.1243
7.0666
6.6585
5.7259
6.576
5.668
5.3972
5.3968
6.2651
6.4447
6.4242
6.6251
7.1313
8.2565
7.4952
6.9816
7.9292
8.1759
8.5873
8.3801
8.1563
7.6627
6.4713
5.5105
4.6668
4.6296
5.5883
6.5213
6.9147
6.5943
6.5813
5.1389
4.1061
5.3109
6.3229
7.6475
9.8824
9.613
9.2025
10.425
10.469
9.6189
9.0053
8.6829
8.2828
9.1216
8.6499
9.3326
10.242
10.539
11.6
10.824
10.61
11.434
11.094
11.773
11.038
10.769
10.395
10.922
11.446
12.419
13.079
11.181
9.7512
8.9094
8.7945
9.6823
10.56
11.299
13.38
13.318
12.293
11.728
12.253
12.229
14.493
14.95
14.188
13.375
12.101
10.764
11.001
10.126
11.006
10.837
9.428
9.9298
10.511
10.671
11.388
12.132
12.437
13.011
13.385
13.551
13.374
13.323
14.31
14.327
14.741
15.289
15.545
15.919
15.585
15.099
14.02
14.594
14.778
14.928
15.454
15.85
15.497
17.539
17.766
16.679
17.007
15.01
13.379
13.05
14.247
15.386
15.861
16.182
14.653
15.635
16.32
16.289
16.334
16.594
17.434
17.582
18.476
17.716
17.855
16.715
18.082
16.621
17.081
17.799
18.575
17.578
17.125
16.638
15.581
15.382
15.847
16.063
17.608
17.413
17.346
17.358
18.15
16.2
15.719
16.656
15.8
15.507
17.412
18.967
18.838
18.545
18.388
17.641
16.898
16.859
16.323
15.452
15.527
14.674
15.719
17.173
17.562
17.422
17.71
18.172
18.741
18.937
18.184
17.683
17.835
17.603
15.565
14.919
15.214
15.251
17.009
17.465
16.879
16.043
16.878
15.547
16.653
16.103
16.411
17.064
17.777
17.708
17.198
17.37
17.051
17.491
16.756
16.977
17.174
15.612
15.122
15.138
15.587
15.429
15.837
15.121
15.559
16.085
17.33
17.053
14.644
14.609
13.95
13.123
14.437
16.01
17.005
15.944
15.267
13.422
12.774
13.228
12.022
12.442
12.939
13.002
13.744
13.397
12.742
12.958
11.509
11.315
11.776
11.941
13.58
13.25
11.925
11.291
10.783
10.6
11.121
11.849
10.475
10.987
10.928
10.084
8.8406
8.5272
8.2803
8.3447
8.9711
8.3919
9.0095
10.397
9.921
11.272
10.744
8.6377
8.3538
8.4655
7.4735
6.1373
5.6553
6.3433
7.4352
9.1329
9.7444
9.7452
9.013
9.176
8.8036
9.2265
9.309
9.1353
8.1767
8.6109
9.5419
8.2111
7.2659
6.6827
6.344
8.0304
8.588
8.6017
8.7086
8.3858
9.1708
8.5567
8.2099
6.8564
6.8228
6.2536
6.7395
7.0867
6.1923
7.2695
8.1242
8.9018
7.7746
6.6374
5.8393
5.6236
4.6821
4.6916
4.794
6.1556
6.4181
6.0296
4.6681
3.3459
2.3436
2.5798
4.0516
4.0167
5.8994
6.1205
5.2704
5.0926
5.135
3.8059
5.0741
6.2019
5.8453
5.829
6.2393
6.6485
5.8882
5.6474
6.6067
6.1907
6.0302
5.8259
5.4695
4.2934
4.8893
5.4114
6.7143
5.7862
4.9006
4.38
5.4792
6.0674
5.3244
6.4448
5.5024
4.7864
5.184
4.3755
4.6731
5.659
7.6133
7.2796
6.849
7.0938
6.9248
7.135
7.1745
7.8926
8.4935
8.0927
7.4376
6.8575
6.8306
7.1951
7.7839
8.5757
8.14
9.6042
9.3016
8.1362
6.1705
5.8489
3.9473
4.518
4.4993
5.2208
6.127
7.6945
8.6719
9.4208
10.197
10.019
9.3879
9.119
8.149
7.4777
8.2359
8.3727
7.6895
7.8527
7.6033
7.9238
8.4111
8.3571
7.4162
6.5271
7.1535
7.65
8.9158
8.1701
8.1543
7.3294
6.7138
6.3321
6.735
8.2316
8.7958
8.9702
10.003
10.101
10.267
9.6174
10.415
11.158
10.46
9.8101
10.446
11.281
11.158
11.434
10.911
11.426
11.518
12.055
11.959
11.486
11.914
12.421
12.336
12.936
13.382
14.028
14.035
12.975
12.698
12.774
12.467
12.126
12.93
13.49
12.684
13.41
13.578
13.917
12.96
12.175
12.946
13.486
14.615
15.385
14.497
14.255
15.188
14.755
15.213
15.428
15.307
16.395
14.729
13.368
12.631
12.833
12.751
13.214
14.111
13.622
13.018
13.336
13.629
15.566
16.472
16.825
16.637
14.298
13.001
12.28
12.031
13.544
14.837
15.684
15.102
15.54
15.855
16.049
16.964
16.517
15.972
15.064
15.561
16.684
16.648
16.723
16.938
15.686
16.515
15.364
15.825
16.352
17.607
17.097
16.87
16.499
16.219
15.844
14.96
15.02
15.224
15.994
16.336
15.595
15.001
15.164
15.838
15.161
16.023
15.647
15.608
14.721
13.436
13.881
15.506
17.122
15.977
15.856
16.409
15.66
16.446
15.61
14.899
14.277
14.265
14.683
15.193
14.782
15.754
15.903
16.647
16.476
15.909
15.798
15.049
14.719
14.782
15.009
15.271
14.941
16.16
16.431
16.505
14.735
16.159
16.442
16.092
14.677
13.8
13.193
13.084
12.889
13.911
12.514
12.138
12.673
12.163
13.465
14.234
14.68
14.053
12.766
13.272
14.329
13.544
14.41
14.302
15.045
16.05
16.075
14.946
14.724
14.767
14.202
14.878
13.325
13.007
12.354
12.202
12.651
13.82
13.095
13.124
12.579
12.227
10.908
11.487
11.266
11.913
11.562
11.279
11.037
12.338
11.734
10.956
11.219
9.6003
9.697
9.1582
9.4458
10.657
10.766
11.005
10.692
9.1506
7.8906
7.4732
6.621
5.8345
7.1129
9.0218
9.1657
9.8978
8.7807
9.4426
10.157
10.457
10.535
10.898
9.3482
7.7258
7.2053
6.9309
7.4888
7.9665
7.4485
7.0972
7.575
8.9415
9.3917
9.2459
8.9674
6.7596
5.8759
6.117
6.5074
8.4291
7.8495
7.9444
7.8827
6.1595
6.4183
7.3417
6.4515
6.6916
8.1179
7.6253
7.9181
8.5425
6.8839
6.0127
6.7084
8.0172
6.7733
6.431
6.4024
5.653
6.4914
6.9503
7.8338
7.0918
7.317
6.6753
5.8883
5.7355
5.7179
5.8255
5.4125
5.2077
6.3957
5.443
5.992
6.335
7.7783
8.9797
7.9089
8.1993
7.1704
5.6761
4.2571
3.8172
3.4713
4.0596
4.7321
5.3058
5.023
5.3874
4.5737
5.9287
6.2775
5.869
5.8102
5.6286
5.1212
6.3341
8.2354
8.2057
7.929
7.6731
4.7243
4.4774
5.5026
6.0768
6.6437
6.9093
6.8517
6.1477
5.3528
4.724
3.8953
4.9908
5.4257
5.9765
5.7476
6.5661
6.0868
5.4853
6.1525
5.966
5.0135
7.1314
6.8415
7.2386
6.558
6.9069
6.8871
6.328
3.9523
5.6553
6.5623
6.276
5.6789
5.8649
4.7458
3.6322
4.0338
4.8623
5.2563
5.8789
5.6017
4.4566
5.2857
5.6675
7.305
9.5982
9.7961
9.1799
9.3242
9.4011
8.611
7.044
7.5549
6.3852
8.0661
8.7313
9.7205
9.6048
9.0841
8.8251
9.0816
8.1256
8.6669
8.6605
8.2933
9.0352
9.4391
7.0889
6.144
8.0652
9.8084
10.476
11.969
11.073
9.6083
8.753
9.604
9.8014
9.7095
9.2613
8.0538
7.3926
8.2947
8.8693
9.0169
10.357
12.048
11.71
11.909
11.824
11.826
12.599
13.412
13.98
14.022
14.395
13.482
14.483
12.876
12.98
14.169
13.541
11.712
12.896
12.904
11.916
11.886
13.265
13.175
13.427
13.636
14.072
14.08
14.589
16.362
16.344
16.004
17.052
16.59
14.893
12.924
13.238
12.698
12.317
12.103
12.943
13.598
14.087
14.926
14.347
14.204
14.189
14.255
13.03
13.679
16.764
15.952
15.57
13.932
14.041
14.084
15.927
16.93
16.192
15.507
15.052
14.252
15.797
15.534
15.182
15.931
16.564
16.264
17.304
17.79
16.741
15.729
15.521
16.082
15.713
15.309
15.682
15.457
15.516
15.211
14.872
14.878
14.491
15.758
17.184
17.223
16.305
16.442
15.997
15.291
15.214
16.095
15.695
16.221
17.191
16.714
15.199
15.303
16.373
17.142
15.548
16.082
14.943
15.018
14.554
13.836
13.89
13.629
12.067
11.271
11.446
12.927
15.276
17.442
17.795
16.05
14.4
14.802
14.598
15.62
14.846
14.174
14.741
14.757
15.381
15.224
15.469
15.023
14.042
14.794
14.885
12.799
11.153
12.305
13.169
13.531
12.608
12.429
11.81
11.873
12.199
12.34
12.265
12.148
11.735
12.171
11.869
11.105
11.085
9.6668
10.777
12.056
11.552
10.426
11.671
12.439
11.473
10.133
11.072
12.14
11.945
12.599
13.465
13.231
10.475
10.267
10.37
10.556
9.3183
9.3019
9.9552
10.933
11.556
13.014
11.493
10.619
11.192
8.573
8.4369
9.4375
9.7772
10.675
10.515
9.4558
10.975
10.222
8.9483
9.6463
9.6941
9.498
10.338
10.691
10.796
10.762
10.223
8.5483
7.7495
7.2307
8.1158
8.7296
7.9108
9.2442
9.7669
10.429
9.7277
8.6518
8.6236
8.1759
7.9592
7.6738
6.5517
7.1119
8.136
7.9457
7.4664
7.9115
7.5984
6.9415
5.45
4.4537
3.8082
4.6013
3.4771
3.2349
4.1092
6.1604
7.2537
7.9919
7.9048
7.3283
7.1618
5.9758
4.8451
4.3478
5.1196
5.4015
6.2751
6.4737
6.054
5.9402
5.9103
5.1215
5.1309
4.9204
4.0337
5.1953
4.5181
4.8427
5.0772
6.4887
6.894
7.198
6.8042
6.757
6.0357
7.4073
6.8075
7.2042
6.881
6.6332
6.8838
6.4029
6.6269
6.4171
5.0363
5.1802
4.7606
5.0608
5.8886
7.0746
4.9007
5.1149
5.2047
6.613
6.1812
7.1474
6.0082
5.3035
4.3172
4.4778
5.3896
4.6127
4.9524
6.0206
7.2472
8.5282
8.1198
8.1174
7.1572
6.6996
6.1111
5.9741
5.9746
6.0442
6.6709
7.1169
6.9634
6.084
5.8652
4.8952
3.8432
3.8431
3.8421
4.0639
4.9909
4.5848
6.1802
6.4912
6.6178
7.5424
8.1786
7.0658
7.0507
8.0101
7.6977
7.3347
7.9883
7.6669
5.8152
6.5502
8.9165
9.321
9.5026
9.9111
10.893
10.961
9.658
8.3494
7.2952
6.4332
7.5323
7.3496
8.1225
9.5188
9.5887
9.8301
10.164
9.8967
9.9972
9.9838
10.754
12.065
13.119
12.543
12.432
10.595
9.0503
8.8513
10.605
11.62
12.262
10.715
12.052
11.927
11.885
12.337
12.787
11.956
11.048
11.733
11.868
11.616
12.714
12.129
12.633
12.02
10.633
10.516
12.041
13.684
15.819
15.886
14.042
11.635
12.436
11.628
11.145
11.604
11.709
11.372
11.533
12.722
13.526
13.781
15.513
14.936
15.05
14.809
14.457
13.681
14.121
14.034
13.423
12.878
12.11
11.366
11.629
12.94
13.706
13.78
15.192
14.438
14.481
15.392
15.851
16.634
16.727
16.979
16.697
15.926
16.705
16.695
16.461
17.497
17.021
15.726
15.382
14.932
15.401
16.294
15.978
15.382
15.916
16.126
15.51
15.849
16.059
15.466
15.97
15.558
15.591
17.062
16.916
16.33
17.72
17.749
16.462
17.365
17.037
16.736
17.232
17.442
16.93
18.097
17.779
16.097
15.542
16.257
17.651
18.33
17.984
17.959
17.377
17.058
15.887
16.137
16.643
18.064
17.771
17.815
17.211
18.296
17.3
15.763
15.706
15.862
15.649
15.932
16.535
16.73
16.631
16.806
17.567
17.227
17.62
18.386
17.514
17.792
17.748
16.393
18.206
18.883
18.622
17.142
16.983
15.899
15.132
14.797
14.343
14.233
14.821
16.166
16.067
16.401
16.389
14.866
15.181
15.291
14.685
14.477
15.444
16.377
17.35
19.156
19.372
18.083
16.512
14.977
14.301
15.226
15.019
15.015
14.447
13.068
11.872
12.477
13.932
15.595
16.114
15.732
15.189
14.523
14.331
13.307
12.5
12.619
12.537
11.268
11.424
11.325
11.63
11.593
11.623
12.622
12.628
11.956
11.3
11.199
11.025
11.86
11.905
12.519
13.748
12.671
12.301
12.878
10.46
8.973
9.7461
10.875
11.696
11.745
10.88
8.7665
7.7474
8.0018
10.906
11.678
11.441
12.599
12.562
11.861
10.609
10.005
8.9541
8.0288
9.1041
9.5274
8.7129
8.0631
9.0951
7.7885
8.1861
7.3285
7.3367
7.4132
7.0047
6.1093
6.6992
6.8061
7.585
7.8235
7.8726
8.347
8.435
7.7489
7.0958
7.9662
7.5241
6.1534
6.6907
7.1134
6.5353
5.5456
7.4496
8.7251
9.7475
8.6839
8.1146
7.2528
6.9565
7.224
7.2315
6.793
6.8808
6.6724
6.6519
6.523
6.4794
8.2765
7.6774
7.8247
6.9316
6.8509
3.7653
5.1616
5.4023
4.3727
4.3238
4.4686
5.0158
5.5043
5.3885
5.8089
4.8245
4.1751
4.1058
4.8252
4.8489
5.1118
5.0607
6.071
6.4554
5.2031
4.1644
3.232
4.6371
4.8196
4.2849
5.1444
4.6997
4.5178
4.6104
5.4698
4.9133
4.9416
5.406
6.3476
5.6405
5.5592
4.2956
5.3299
6.6863
6.2236
6.705
6.6915
6.1882
6.3943
6.5204
6.1614
5.2905
4.3923
4.3997
5.9757
6.3099
8.0305
7.8979
7.0673
7.1305
7.0769
5.9696
5.2395
5.2826
6.2593
8.1642
7.5552
6.8208
6.0234
6.1945
6.3826
6.5715
7.0676
5.8816
4.5456
3.5087
3.634
5.2409
5.9692
5.9139
7.6943
8.2511
7.6513
7.5684
8.071
7.3071
6.8028
6.0568
7.0255
6.8477
6.3703
6.8674
6.4453
7.1336
7.4362
10.094
10.173
9.6608
9.3
9.7679
8.2901
8.5494
9.8912
9.2668
9.1023
9.6269
9.5336
9.3641
9.973
10.124
10.874
11.129
11.729
12.672
12.068
12.66
11.624
9.9277
9.5946
9.0508
10.235
11.123
11.36
12.02
13.111
13.357
13.574
13.623
13.131
12.535
11.561
10.299
10.482
11.549
11.209
12.536
12.045
12.115
11.245
12.159
11.902
12.055
12.575
11.898
12.1
11.743
12.749
14.384
14.498
15.346
16.021
16.464
15.957
16.049
15.701
15.643
16.646
16.728
16.499
18.184
17.366
17.363
17.102
15.156
13.554
14.885
13.499
12.621
12.6
12.974
13.13
13.708
14.64
16.793
18.462
18.087
17.04
17.444
18.087
18.688
18.646
19.115
18.768
17.679
17.337
16.361
14.898
14.964
15.375
15.754
16.191
16.933
16.53
16.49
17.378
17.374
17.331
15.846
15.885
15.608
15.876
16.878
15.412
16.636
17.729
17.526
16.687
16.16
16.896
17.333
17.325
16.938
14.921
16.034
16.589
17.315
18.342
19.056
17.79
16.919
16.184
16.61
16.656
15.776
16.095
15.791
15.504
14.601
15.668
16.246
16.423
15.598
15.147
15.645
15.123
15.448
15.859
15.346
15.252
14.034
14.23
16.631
17.211
17.069
17.2
17.672
16.568
16.851
16.549
15.473
15.439
16.021
16.016
15.008
15.343
14.602
15.565
15.763
14.843
13.344
13.716
12.917
13.371
11.907
11.527
13.057
13.197
13.972
15.823
15.565
16.211
14.606
13.183
13.998
14.408
13.966
13.271
13.94
13.673
14.331
13.949
13.187
12.09
12.528
12.265
12.498
12.688
12.984
12.794
13.094
12.605
11.34
11.641
10.509
9.3788
9.9273
10.547
11.719
11.689
12.584
11.431
10.887
10.316
9.8973
9.9101
10.824
11.061
10.789
11.665
12.101
10.144
9.2061
8.802
9.1655
10.315
10.786
10.242
10.427
10.331
10.453
11.04
10.968
10.162
9.6177
7.9917
7.3817
7.5409
7.9981
8.1724
8.395
8.3212
7.389
6.1707
6.4913
7.0431
8.0965
7.9246
7.5988
6.9588
8.3805
8.9774
9.8596
9.5834
9.4092
7.939
6.9829
5.2075
5.5964
5.6904
6.5531
6.4929
5.0112
4.9413
4.9242
4.8285
5.4106
7.2923
7.5075
8.0401
9.0926
7.4163
6.6979
6.9044
7.1621
6.3278
5.8572
5.5837
5.4903
6.3598
4.9413
3.2072
2.9459
3.0622
3.3099
3.0585
2.637
2.9298
4.5653
5.6652
6.5002
7.6246
8.4759
7.8753
6.1654
5.3492
4.5393
5.1456
4.9708
2.8815
2.2521
2.1001
2.7239
3.8146
4.7382
5.2861
6.0075
4.16
4.2584
3.8649
3.9493
3.9121
4.0759
4.237
3.4949
2.8
3.0986
3.3612
4.5149
5.461
6.2419
6.7165
7.0579
7.8937
8.1749
6.6622
6.8482
6.078
4.8484
4.8067
5.0559
4.8231
4.7446
4.8832
4.1832
4.64
4.1557
3.9821
5.285
6.1873
7.3801
7.1561
5.7975
3.9741
3.803
3.8916
5.7539
6.7378
6.605
5.9441
6.2806
7.0736
6.5244
6.7712
8.1506
7.6038
6.7516
6.2313
6.1418
6.6933
7.6991
7.7454
8.4537
9.9871
9.2195
10.155
9.8389
9.0174
8.2371
9.0461
9.1482
8.993
8.7571
8.8332
9.2769
9.742
8.7713
8.6467
9.9609
9.9699
11.289
11.887
11.856
11.043
11.082
9.8837
8.8556
7.8119
8.4112
8.4422
9.3085
9.7277
10.909
12.772
13.592
12.526
12.033
11.342
10.978
10.376
11.47
11.605
11.312
12.343
11.082
10.095
10.923
11.572
12.687
12.69
12.23
12.818
12.529
13.052
12.492
12.83
13.163
13.361
12.735
12.383
13.217
13.403
13.617
13.778
10.821
12.472
13.124
12.827
12.995
13.12
13.944
14.953
15.304
15.894
15.892
15.404
15.499
15.584
16.467
15.933
15.75
15.044
14.253
15.41
15.433
15.239
15.715
15.61
16.611
15.683
14.14
13.329
13.468
12.929
13.63
14.433
15.334
14.704
15.427
15.702
15.675
15.621
15.109
14.901
15.905
16.615
17.101
17.638
17.1
16.941
16.076
15.912
16.056
16.018
16.073
14.896
14.84
14.133
15.693
16.248
16.48
16.716
16.002
15.325
15.147
15.819
15.864
16.342
16.899
17.932
16.829
16.449
17.786
18.117
17.798
17.445
19.089
18.371
17.178
16.534
14.766
13.855
14.252
14.035
14.276
15.699
15.806
15.667
15.134
15.652
15.57
16.1
16.048
17.188
18.82
17.935
17.009
17.594
16.696
15.415
15.803
16.968
17.971
17.998
18.159
17.087
16.571
15.52
14.837
15.269
14.904
15.086
16.966
17.051
15.734
15.507
13.739
11.84
10.859
11.641
13.315
13.579
13.632
13.741
13.112
12.301
12.55
12.053
13.31
13.754
13.604
13.795
15.034
13.45
13.895
12.854
12.628
12.984
12.183
12.328
12.93
12.739
11.679
12.81
12.737
12.173
11.484
12.154
10.582
9.3503
9.4067
10.488
10.391
10.872
11.276
12.587
11.993
11.683
10.188
9.3344
9.492
10.487
11.102
12.035
10.679
7.8413
6.8217
5.9392
6.031
7.2449
9.5938
9.0961
10.155
10.37
11.29
10.98
11.832
10.694
9.8942
8.8311
9.2385
8.8431
8.7037
8.4505
9.0751
8.952
8.4065
8.4932
7.3864
6.7899
7.4778
7.2793
7.1296
7.1919
7.1545
7.9446
8.4881
8.7538
9.0874
7.3068
6.9708
5.436
4.772
6.1759
6.1532
6.2222
6.3032
7.0653
6.5325
5.2331
4.7323
5.5253
5.5218
5.8818
5.4273
5.9784
4.9533
3.6508
4.6078
4.5441
6.3936
7.3967
6.8298
6.3803
6.2169
7.2617
6.8015
6.9443
5.0681
4.6828
6.2183
7.9393
7.9884
7.9827
7.4437
6.9112
6.7454
7.2045
6.4531
7.0318
7.2414
7.2463
6.9504
6.906
6.0434
5.8555
5.4326
5.0849
4.7099
5.1876
4.4049
3.781
3.7776
2.9035
2.4951
2.9674
3.6429
4.6755
4.7984
4.6763
4.8649
3.4941
3.0249
2.3836
3.3024
2.279
3.0853
3.9106
3.7967
3.7945
3.5853
5.2921
6.9539
7.3729
7.2276
7.2335
5.2235
4.5029
4.1524
3.873
5.433
5.2168
5.127
5.6315
6.4093
5.239
6.3267
7.9283
6.9944
6.0292
5.8707
4.0301
4.9501
5.0515
5.7987
7.0933
7.9023
8.2986
9.1267
9.0389
8.6288
7.8146
7.2838
6.3884
5.8481
5.5673
6.2242
6.8226
7.005
5.7964
5.4993
4.9539
6.2492
6.1957
6.1669
6.5678
7.6751
8.0264
8.1827
8.6891
8.3265
7.3806
7.7649
7.573
8.355
9.1789
10.256
11.071
12.626
12.502
11.67
11.599
12.689
13.356
12.572
12.58
11.672
9.45
8.9706
9.5591
8.962
10.187
10.699
10.812
11.523
12.64
11.287
12.369
12.207
11.971
11.94
11.792
11.277
11.671
12.322
11.931
11.139
10.637
10.542
11.606
11.454
11.47
12.448
13.377
12.244
11.21
11.761
11.511
10.847
10.533
11.424
11.542
11.437
11.82
13.248
14.977
15.618
15.376
14.283
12.38
10.465
11.51
12.633
13.602
16.185
16.285
15.024
15.848
15.185
13.937
14.954
15.617
15.604
15.427
15.73
16.187
15.028
14.874
14.117
13.548
14.301
14.318
16.204
16.638
17.793
17.931
17.558
16.077
15.423
14.672
14.629
13.657
13.561
13.749
14.347
15.459
16.939
16.426
16.405
16.831
17.02
16.649
17.909
17.668
17.911
16.941
17.064
17.685
17.275
17.771
18.648
17.137
16.655
17.476
16.884
17.031
17.87
17.585
16.929
17.17
16.358
15.791
15.567
15.604
15.778
16.843
15.368
14.841
14.304
14.716
14.352
14.4
14.551
15.207
15.835
15.675
16.2
16.143
17.075
17.308
17.389
16.503
18.104
17.277
17.777
18.143
16.757
16.296
17.065
15.625
15.419
15.112
14.342
12.969
13.196
13.774
13.297
13.213
13.789
13.361
13.091
12.681
12.734
12.402
13.215
14.853
15.437
15.025
15.383
14.041
12.495
12.451
11.011
11.72
12.449
12.787
12.861
14.603
13.175
12.839
12.376
12.668
12.439
12.062
12.186
12.358
13.304
13.093
14.109
13.333
12.819
10.721
10.791
11.844
11.504
11.446
13.776
12.899
11.541
9.4629
9.9145
8.1642
9.4777
10.634
11.29
12.035
10.744
9.1128
7.8232
8.0233
7.9983
7.0593
8.073
8.268
8.9099
8.6277
8.9259
10.18
10.121
9.2381
8.6427
8.2932
8.4058
8.6049
8.021
7.6875
8.909
9.9668
9.1163
8.621
8.8108
8.6781
8.6897
7.2526
7.8395
7.2583
6.6234
7.2462
7.9847
8.1339
9.2951
8.1668
6.4592
6.5774
7.057
6.8492
7.3462
6.6619
6.6513
6.4833
7.4863
7.1569
6.4208
6.7887
6.9338
6.1136
6.7318
6.136
5.9771
5.806
5.0698
5.8384
6.9423
6.33
5.5903
5.5361
5.6722
4.9189
4.3985
4.3131
4.452
4.7855
5.307
6.321
7.454
6.6606
5.7872
6.3472
6.3806
5.7659
5.568
6.7925
5.6998
4.2989
4.6487
4.9037
6.1546
6.5462
6.6889
6.1348
6.0845
5.1556
4.8827
2.8763
3.2571
3.669
4.199
4.2598
5.4188
4.6749
5.3406
5.7535
6.2454
6.5778
5.5294
4.1181
4.0477
3.9332
3.5884
4.9921
4.969
5.3267
4.1397
4.1923
5.4844
5.6896
7.1391
7.3464
6.8677
7.4456
7.9408
8.0175
7.7154
8.0262
7.7093
7.8164
7.5018
8.1722
7.487
6.9948
6.057
5.9272
6.862
7.3268
7.1661
8.5188
7.8751
6.8936
6.7809
7.8661
7.3008
6.8943
6.2946
6.8292
7.7047
9.1108
9.4459
9.0094
7.1609
8.1497
9.4789
10.589
11.222
10.34
10.428
9.1077
9.1672
9.1301
9.3988
8.8398
8.6718
9.6817
8.1814
7.563
7.108
7.4774
7.8113
8.0925
7.1946
7.4635
7.6412
7.9365
6.9962
9.3789
9.8699
10.692
9.0537
9.2441
9.3844
9.4394
8.2997
8.8497
10.719
11.469
10.701
9.3218
8.7745
10.27
10.423
10.685
10.99
11.588
11.258
12.453
12.453
12.445
11.114
10.912
11.245
11.673
12.721
13.768
15.217
14.931
14.268
13.493
13.575
13.108
12.729
12.743
13.428
13.474
13.57
14.286
14.263
14.857
13.734
14.891
16.023
16.123
16.797
16.711
16.845
15.507
15.623
14.749
15.249
15.835
14.79
13.676
14.966
15.543
14.767
14.289
14.898
15.056
15.024
14.346
14.483
14.748
14.799
13.978
14.481
15.458
14.569
14.827
16.065
16.01
15.108
14.938
14.941
14.022
13.81
15.122
16.505
16.887
14.899
14.679
14.285
14.613
15.7
15.75
16.891
17.385
17.501
18.682
18.096
17.065
15.827
15.045
13.038
13.035
14.118
15.133
17.169
17.941
17.358
15.857
15.914
14.793
15.262
14.303
15.193
15.123
16.748
17.916
17.257
16.968
16.445
15.568
15.41
15.279
15.561
15.795
16.686
16.058
16.383
17.456
17.149
16.092
16.446
16.763
15.369
16.013
16.957
17.776
17.23
16.165
14.115
13.836
14.305
14.392
15.689
15.666
14.097
15.267
16.089
15.016
15.958
15.293
15.015
14.986
14.056
14.914
14.459
14.12
13.48
12.286
13.432
13.891
14.439
13.643
12.65
11.306
12.398
11.759
12.461
13.52
14.058
13.598
14.905
15.809
16.495
15.671
15.552
14.604
13.086
11.818
13.045
12.957
12.225
12.48
12.158
11.852
12.059
11.361
11.74
12.383
13.393
14.051
13.477
12.341
12.151
12.195
12.099
12.428
13.095
11.664
11.797
10.708
10.525
9.8788
10.591
9.5371
10.909
10.762
10.889
10.573
11.118
11.596
10.11
9.9292
9.6706
8.8628
9.4409
8.7687
10.107
10.355
10.541
9.6847
9.034
8.8783
9.4726
8.9394
9.3834
9.6916
9.6073
9.6952
9.12
7.65
8.3844
7.4246
5.8174
7.3027
9.0121
8.8064
8.894
8.2334
7.7683
7.7603
5.942
4.0466
4.5427
4.2347
4.7527
6.2196
7.4703
7.441
6.7062
6.335
5.5205
4.3403
4.2985
5.4518
5.5575
5.7397
5.9702
5.1369
6.7457
6.6367
5.8898
6.2574
6.4625
5.6039
7.0589
6.5663
6.1619
6.8319
6.5845
6.1125
6.533
6.0583
6.2474
6.8305
7.548
8.851
9.1844
7.9095
8.2516
6.2811
6.076
5.8609
6.0893
5.2046
5.0502
5.4206
7.9033
6.8389
7.0369
6.9974
6.1867
5.0411
6.2277
7.294
7.9368
8.0637
7.9108
6.0828
5.0759
4.4896
3.7253
5.0491
4.7352
5.2578
7.1511
7.9067
5.7285
6.5416
5.8712
5.5352
6.7831
7.4049
6.8032
6.462
7.2001
6.3887
6.0514
7.3107
7.7113
6.9613
7.6201
7.9185
7.6548
6.1001
4.384
4.4675
3.7257
4.9173
6.4193
7.8276
8.095
9.1468
9.797
9.4096
8.6635
7.8297
9.0475
8.9666
8.6855
9.3457
9.5519
10.399
9.2289
7.2214
7.2989
6.7724
6.6195
8.4618
8.5422
9.14
8.8587
7.6727
6.6031
6.8281
6.9655
8.5877
9.3668
11.594
11.087
11.502
10.563
10.901
11.434
11.139
10.831
10.413
9.8868
9.3066
9.2547
11.285
13.066
13.766
13.538
13.848
12.583
10.5
10.714
10.733
9.5676
9.7058
9.2313
10.729
10.871
11.421
11.067
10.992
11.228
10.849
11.555
12.319
13.345
12.169
10.034
10.222
11.068
11.476
13.005
13.816
13.235
14.153
13.586
13.907
14.584
14.891
15.037
15.15
13.897
12.324
12.919
14.318
15.858
15.309
14.067
13.618
14.255
13.929
14.059
14.584
14.556
14.803
15.906
14.534
14.931
13.788
13.265
14.116
13.623
14.528
15.232
16.205
16.683
15.151
13.898
13.558
15.092
16.563
17.507
17.553
17.435
18.333
16.913
16.193
15.429
15.466
16.79
17.648
17.505
16.89
16.307
15.303
14.25
14.116
14.371
15.76
15.695
16.077
15.13
15.087
16.318
16.043
15.384
16.66
16.619
17.386
17.566
19.537
19.886
19.165
18.858
18.031
16.732
17.307
17.269
18.669
18.646
16.608
15.713
16.108
15.9
15.221
15.687
16.651
16.752
16.704
17.24
17.107
17.054
15.891
16.268
16.413
17.064
16.806
17.241
16.61
16.366
14.98
15.509
15.221
15.224
14.855
14.673
13.398
12.631
12.579
13.104
12.814
13.664
14.329
14.32
14.064
15.441
15.031
15.661
15.914
17.043
16.255
15.962
15.681
13.599
13.457
15.267
15.774
15.853
16.974
17.186
15.082
15.008
13.537
14.565
14.722
14.49
14.823
13.851
13.018
13.458
13.735
13.778
14.391
13.388
12.99
12.84
12.367
12.911
12.651
13.143
12.994
15.09
14.535
14.498
14.197
14.826
15.266
14.055
13.226
14.099
13.727
11.939
11.629
12.836
12.417
10.722
11.318
11.191
11.44
10.177
9.6714
8.9973
8.9484
8.2405
7.4269
7.236
9.6086
10.502
10.673
11.923
12.19
13.006
11.976
11.317
10.479
10.545
9.921
10.217
9.9086
10.291
9.2261
8.453
8.2149
7.9675
8.2004
8.1492
8.3629
9.1955
9.1772
8.4891
7.8789
7.7116
7.6262
7.2288
6.3875
7.1486
7.5067
7.6393
7.2865
6.8004
7.1428
6.796
8.2518
8.6445
9.3921
8.9492
8.683
6.7613
6.6934
5.1758
5.5927
6.0466
6.245
6.0487
5.9761
5.5184
5.5133
5.1553
4.6719
5.9459
4.3551
4.6464
5.2516
5.8715
7.0214
7.7216
5.385
4.7034
4.3097
4.1712
5.2865
6.2674
6.0674
5.3556
5.6587
5.8448
6.887
7.2463
6.2102
6.3348
6.0296
5.3639
6.8896
5.9319
6.4579
6.5507
6.1412
5.1952
5.5524
4.6233
4.4057
4.8393
5.4065
5.2995
5.0788
4.2429
3.7388
4.2094
5.363
5.6483
5.2945
5.8696
5.8391
5.6301
5.5723
5.1026
5.6709
5.6361
6.5168
6.5516
7.0246
6.5777
5.0769
4.4183
2.9143
3.9901
5.843
5.5143
5.3767
5.7043
5.29
6.8196
7.1116
7.4787
6.4468
6.4775
6.3279
7.1247
7.6748
8.6582
7.9805
7.9937
7.0365
6.1462
5.9031
6.9133
8.2367
7.7215
7.6234
6.8269
7.8927
7.4844
7.03
8.5619
9.409
10.936
11.746
11.448
9.9114
7.8336
6.6875
6.0655
7.3451
6.901
5.9034
5.6205
4.3259
4.8971
6.4776
7.081
7.7181
8.5604
9.6277
10.329
10.893
10.41
10.13
9.3256
8.6993
7.9914
7.8704
8.2317
8.4426
7.2404
8.1094
8.6247
10.6
12.641
14.278
12.876
11.378
10.615
12.673
13.145
13.02
12.851
12.151
12.221
12.1
11.747
11.463
12.127
11.946
11.761
12.491
12.344
12.709
13.32
13.292
12.958
12.704
12.01
12.996
13.842
13.781
14.977
15.764
14.826
12.914
11.824
10.609
10.495
11.623
12.141
12.148
12.742
13.961
14.178
13.446
14.893
12.807
12.361
13.012
12.694
12.663
14.796
13.334
12.683
12.499
13.453
14.966
16.795
15.754
15.198
14.929
13.94
13.635
13.321
14.037
13.456
14.181
14.075
13.781
14.497
14.963
15.004
15.045
15.437
15.1
15.622
15.004
13.74
15.419
15.778
17.405
17.156
16.833
14.714
14.618
15.356
14.871
14.414
14.16
13.214
12.144
12.492
12.332
14.305
13.918
15.284
14.602
13.565
12.588
12.859
12.89
13.781
14.444
14.044
15.071
15.07
14.698
15.482
14.98
14.521
14.812
15.495
15.69
15.717
15.879
15.476
15.113
14.371
13.511
13.263
13.456
15.578
15.275
14.814
13.725
13.849
13.881
13.833
13.422
14.176
13.822
13.119
12.347
13.338
13.023
13.798
14.365
14.079
14.567
15.268
13.851
14.423
13.554
12.842
13.462
15.035
15.38
15.025
15.361
14.309
13.704
12.739
12.158
11.352
10.885
11.424
12.545
13.523
14.592
14.188
13.047
11.424
11.872
13.141
13.945
13.563
13.903
11.012
9.3629
9.432
10.191
9.4025
9.3579
10.622
10.355
10.577
11.062
10.987
11.188
12.126
12.06
9.9391
9.4011
8.4563
8.6319
8.7538
9.4059
8.6103
9.771
9.3464
10.186
10.743
10.717
10.33
9.601
9.7357
8.1578
6.7332
5.9619
6.948
8.2292
9.1382
9.2407
8.7192
8.3297
7.1951
7.348
6.8614
7.39
9.6023
9.1223
8.5585
8.537
8.7544
7.7003
6.2336
5.9687
4.7608
4.9316
5.3218
6.5881
6.5333
6.5234
6.8712
6.8818
6.8163
6.2644
4.7227
6.1084
5.222
5.0457
5.3961
6.2275
6.1776
6.0049
5.5106
4.7087
4.1773
4.675
5.7917
5.5975
5.7982
7.2384
4.8794
4.6758
5.2236
4.6284
5.7706
5.2288
5.6976
6.3293
5.5977
5.9804
6.0772
4.3208
3.1759
3.0824
3.9609
3.5417
4.5037
5.3907
5.8955
7.6499
8.1207
8.7538
8.2142
6.7406
6.3514
4.7757
2.8703
2.7608
4.0518
5.696
7.0564
8.2915
7.6249
6.9311
6.5771
6.7432
6.1388
6.5956
6.956
6.3959
5.9916
7.6591
7.5718
7.2569
7.2862
7.4359
6.7927
7.1398
7.7278
8.3919
9.2038
8.6976
7.3409
6.2162
5.7301
6.6193
7.5849
9.6522
9.6325
7.5742
5.8143
4.4743
3.6354
4.2127
4.336
3.8543
4.9062
6.4845
7.6321
7.639
7.8166
9.1865
9.6441
9.307
9.499
8.8898
8.341
8.9439
9.2316
9.07
8.3434
7.6869
7.485
7.2134
6.2649
6.4913
9.1366
10.413
10.152
9.6834
7.8854
8.1769
8.8625
9.9082
11.621
11.887
10.778
10.783
8.6381
7.6923
7.2031
7.2814
8.6174
10.215
10.944
11.433
12.777
11.235
10.418
10.486
10.164
10.404
9.1628
10.796
13.334
13.835
12.692
11.809
11.441
11.582
11.55
11.605
11.706
12.004
11.421
11.165
10.892
11.867
11.936
12.841
13.255
12.018
11.238
10.925
12.056
11.817
10.612
11.026
10.735
11.296
11.312
11.34
11.692
11.919
11.611
12.36
13.157
12.866
13.496
13.629
13.926
13.791
13.74
14.099
14.229
14.376
14.723
14.414
14.668
16.414
15.879
13.94
13.457
12.885
13.051
13.997
13.755
13.39
12.596
13.188
14.322
14.712
15.758
15.887
14.891
14.839
13.843
15.089
15.813
15.907
15.881
14.198
13.839
15.26
15.611
16.471
16.379
16.056
16.268
15.882
16.423
16.217
15.392
14.603
14.083
14.815
13.687
15.826
15.715
15.494
13.43
15.732
15.558
16.747
17.794
16.019
15.431
15.959
16.101
16.665
16.211
15.145
14.615
15.431
16.082
15.555
15.94
15.925
15.354
16.205
16.074
15.507
15.934
16.626
16.357
15.881
15.864
15.609
15.082
15.166
16.227
15.131
14.087
14.071
13.437
14.288
14.719
15.097
15.001
15.229
15.085
16.233
17.177
16.351
14.88
14.315
14.817
15.307
16.626
16.318
15.147
15.289
15.258
16.314
16.589
16.602
14.726
14.798
15.84
16.854
17.716
16.449
15.454
15.177
15.471
13.914
15.108
14.496
14.116
15.354
14.609
14.617
14.993
13.876
13.721
14.105
14.633
14.526
14.71
13.781
13.807
13.158
14.037
15.415
14.892
13.234
12.911
12.643
11.471
11.67
13.402
13.103
13.206
14.794
14.575
13.478
13.298
12.299
10.861
10.971
11.86
12.42
12.871
12.988
13.013
11.307
10.682
10.736
10.065
10.697
13.1
11.958
10.933
10.695
10.01
10.322
10.357
11.035
10.861
11.191
10.18
10.755
9.1574
9.9879
10.371
8.9375
9.5491
8.0057
8.7961
10.161
10.296
9.4094
11.275
10.551
10.479
10.216
9.4406
6.5212
6.0842
6.4056
7.055
6.6576
7.2867
8.4659
9.6304
9.5402
10.788
10.67
10.393
10.521
8.7088
7.0584
7.5643
7.5718
8.039
9.8729
8.8935
8.1015
7.684
7.9584
6.5747
6.7965
7.6351
7.6593
7.1046
9.2096
9.6651
10.169
9.6082
8.9251
8.3579
6.991
7.3907
7.2903
8.5845
8.6924
9.3371
9.749
9.0666
