# Supplementary material for: An epidemiological model for proliferative kidney disease in salmonid populations
Source: Parasit Vectors. 2016 Sep 5;9(1):487. doi: 10.1186/s13071-016-1759-z (PMC5011885; doi:10.1186/s13071-016-1759-z)
Supplement: Additional file 2: — MATLAB script performing simulations of the epidemiological model. It consists of 4 files. (ZIP 24 kb) [file 13071_2016_1759_MOESM2_ESM.zip › PKD_continuous_solver.m]

function [t,y] = PKD_continuous_solver(dailyT,rho,phi,psi,piB,r,rO,dCO,dOC,fB,muF,...
    epsilon,gamma,zeta,piF,kappa,h,a,muZ,tspan,y0)

% PKD_continuous_solver - solver for PKD local intra-seasonal model
%
% Reference: Carraro L, Mari L, Hartikainen H, Strepparava N, Wahli T,
% Jokela J, Gatto M, Rinaldo A, Bertuzzo E, An epidemiological model for
% proliferative kidney disease in salmonid populations, submitted to
% Parasites and Vectors.
%
% This function evaluates the state of the model variables during the warm
% season.
% It implements the system of ordinary differential equations (1) and (3)
% presented in the above-mentioned article.

[t,y] = ode45(@(t,y) eqs(t,y),tspan,y0);

    function dy = eqs(t,y)
        
        T = interp1(tspan,dailyT,t);
        dy = zeros(11,1);
        
        dy(1)  = r(T)*(1 - rho*(y(1) + y(2) + y(3)))*y(1) - y(1)*y(11) + psi*(y(2)+y(3)); % B_S
        dy(2)  = r(T)*(1 - rho*(y(1) + y(2) + y(3)))*y(2) + y(1)*y(11) - dCO(T)*y(2) + dOC(T)*y(3) - psi*y(2); % B_C
        dy(3)  = rO(T)*(1 - rho*(y(1) + y(2) + y(3)))*y(3) + dCO(T)*y(2) - dOC(T)*y(3) - psi*y(3); % B_O
        
        dy(4)  = fB(t,T)*y(1) + phi*fB(t,T)*y(2); % S_S
        dy(5)  = (1 - phi)*fB(t,T)*y(2); % S_I
        
        dy(6)  = - muF*y(6) - y(6)*y(10) + zeta*y(9); % F_S
        dy(7)  = y(6)*y(10) - (muF + h(T))*y(7); % F_E
        dy(8)  = (1  - epsilon)*h(T)*y(7) - (muF + a(T) + gamma)*y(8); % F_I
        dy(9)  = epsilon*h(T)*y(7) + gamma*y(8) - muF*y(9) - zeta*y(9); % F_C
        
        dy(10) = piB*y(3) - muZ*y(10); % Z_B
        dy(11) = piF*(y(8) + kappa*y(9)) - muZ*y(11); % Z_F        
    end
end
