# Supplementary material for: An epidemiological model for proliferative kidney disease in salmonid populations
Source: Parasit Vectors. 2016 Sep 5;9(1):487. doi: 10.1186/s13071-016-1759-z (PMC5011885; doi:10.1186/s13071-016-1759-z)
Supplement: Additional file 2: — MATLAB script performing simulations of the epidemiological model. It consists of 4 files. (ZIP 24 kb) [file 13071_2016_1759_MOESM2_ESM.zip › PKDmodel_main.m]

% *************************************************************************
% PROLIFERATIVE KIDNEY DISEASE (PKD) LOCAL EPIDEMIOLOGICAL MODEL 
% Reference: Carraro L, Mari L, Hartikainen H, Strepparava N, Wahli T,
% Jokela J, Gatto M, Rinaldo A, Bertuzzo E, An epidemiological model for
% proliferative kidney disease in salmonid populations, submitted to
% Parasites and Vectors.
%
% This code produces simulations of the PKD epidemiological model described
% in the above-mentioned paper. 
% It requires as input a daily water temperature time series.
% *************************************************************************

clear all; close all; clc

% load daily water temperature time series
fileID = fopen('Temperature.txt');
Temperature = textscan(fileID,'%f','HeaderLines',3);
Temperature = Temperature{1};
fclose(fileID);
 
N_Y = 20;  % number of years (must be lower than 21)
N_d = 200; % length of a warm season [d]

DisplayYear = [1; 2; 11; 12]; % choose which years will appear in the plot


%% Temperature-dependent parameters

% values at 15 C for temperature-dependent parameters
r_15   = 0.06;  % r: baseline growth rate (for B_S, B_C) [d^(-1)]
rO_15  = 0.03;  % rO: baseline growth rate (for B_O) [d^(-1)]
dCO_15 = 0.072; % dCO: rate of transition from covert to overt infection in bryozoans [d^(-1)]
dOC_15 = 0.032; % dOC: rate of transition from overt to covert infection in bryozoans [d^(-1)]
h_15   = 0.027; % h: rate of disease development [d^(-1)]
a_15   = 0.036; % a: PKD-caused mortality rate [d^(-1)]

% functional forms for temperature-dependent parameters
r    = @(T) (r_15/15 *T);
rO   = @(T) (rO_15/15 *T);
dCO  = @(T) (dCO_15/225*T.^2);
dOC  = @(T) (T.^2*0.01*dOC_15 - T*0.5*dOC_15 + 6.25*dOC_15);
h    = @(T) (h_15/225*T.^2);
a    = @(T) (a_15/225*T.^2);
fB   = @(t,T) (0.005*T + 0.00025*t); % fB: statoblast production rate [g^(-1) d^(-1)]

%% Constant parameters

rho     = 1/20;  % inverse of bryozoan carrying capacity [gm^(-3)]
phi     = 0.7;   % fraction of B_C generating uninfected statoblasts [-]
psi     = 0.01;  % rate of recovery from covert infection [d^(-1)]
piB     = 5e-3;  % syntetic rate of contamination operated by bryozoans [m^3 g^(-1) d^(-2)]
sigmaB  = 0.1;   % probability of survival over winter (for B_S, B_C) [-]
sigmaO  = 0.05;  % probability of survival over winter (for B_O) [-]
nu      = 0.035;  % biomass generated by one statoblast statoblasts [g]
muF     = 5e-4;  % fish mortality rate [d^(-1)]
epsilon = 0.1;   % fraction of acute infections [-]
gamma   = 0.02;  % rate of recovery from acute infection [d^(-1)]
zeta    = 1e-3;  % rate of fish total recovery [d^(-1)]
piF     = 1e-1;  % syntetic rate of contamination operated by F_I [m^3 d^(-2)]
kappa   = 0.2;   % syntetic rate of contamination operated by F_C [-]
sigmaF  = 0.9;   % probability of fish survival over winter [-]
eta     = 1;     % free fish reproduction rate [-]
xi      = 1/0.5; % inverse of the parameter for density dependence in Ricker model for fish reproduction [m^(-3)]
muZ     = 1.333; % spores mortality rate [d^(-1)]
Tref    = 10;    % temperature at which coefficients pE, pI are evaluated

pE = h(Tref)/(muF+h(Tref))*(epsilon+(1-epsilon)*gamma/(muF+a(Tref)+gamma)); % coefficient accounting for F_E recovering during winter [-]
pI = gamma/(muF+a(Tref)+gamma); % coefficient accounting for F_I recovering during winter [-]

% bryozoan growth rates
g  = @(T,B) (r(T)*(1 - rho*B));  % growth rate for B_S, B_C (B=total biomass) [day^-1]
gO = @(T,B) (rO(T)*(1 - rho*B)); % growth rate for B_O (B=total biomass) [day^-1]

%% Define initial conditions

VariablesIC      = zeros(N_Y,11);
VariablesIC(1,:) = [0.5*rho^(-1);  % #1:  B_S [gm^(-3)]
                    0.01*rho^(-1); % #2:  B_C [gm^(-3)]
                    0;             % #3:  B_O [gm^(-3)]
                    0;             % #4:  S_S [m^(-3)]
                    0;             % #5:  S_I [m^(-3)]
                    xi^(-1);       % #6:  F_S [m^(-3)]
                    0;             % #7:  F_E [m^(-3)]
                    0;             % #8:  F_I [m^(-3)]
                    0              % #9:  F_C [m^(-3)]
                    0;             % #10: Z_B [m^(-3)]
                    0];            % #10: Z_F [m^(-3)]
                
FishNoPKD_IC=zeros(11,1); FishNoPKD_IC(1)=xi^(-1); % IC for fish abundance evoultion in the absence of PKD

%% Run the model

d_start = 91;    % Apr 1 (days since Jan 1)
VariablesSet = zeros(365*N_Y,11); FishNoPKD = zeros(365*N_Y,1); 
for Year=1:N_Y
    d_season = d_start : (d_start - 1) + N_d;
    % apply intra-seasonal model
    [~,SeasonalSet] = PKD_continuous_solver(Temperature(d_season),rho,phi,psi,piB,r,rO,dCO,dOC,fB,muF,...
                                           epsilon,gamma,zeta,piF,kappa,h,a,muZ,1:N_d,VariablesIC(Year,:));
                                       
    VariablesSet(d_season,:) = SeasonalSet;  
    FishNoPKD(d_season) = FishNoPKD_IC(Year)*exp(-muF*([1:N_d])); % fish abundance evoultion in the absence of PKD
    
    if Year < N_Y % apply inter-seasonal model
       VariablesIC(Year + 1,:) = PKD_discrete_solver(SeasonalSet(end,:),sigmaB,sigmaO,nu,sigmaF,eta,xi,pE,pI);
       FishNoPKD_IC(Year + 1)  = FishNoPKD(d_season(end))*(sigmaF + eta*exp(-xi*FishNoPKD(d_season(end))));
    end    
    d_start = d_start + 365; 
end

%% Display results

% Prepare variables for figure
N_disp = numel(DisplayYear);
VariablesDisp = []; TemperatureDisp = []; StringYears = ''; FishNoPKDdisp=[];
for ind = 1:N_disp
    d_season        = (DisplayYear(ind) - 1)*365 + 1 : DisplayYear(ind)*365;
    VariablesDisp   = [VariablesDisp; VariablesSet(d_season,:)]; % Set of variables to be plotted
    TemperatureDisp = [TemperatureDisp; Temperature(d_season)];   % Temperature time series to be plotted
    StringYears     = [StringYears; sprintf('Year %2i',DisplayYear(ind))]; % Years' label  
    FishNoPKDdisp   = [FishNoPKDdisp; FishNoPKD(d_season)]; % DF fish abundance to be plotted
end
TotalBryo = sum(VariablesDisp(:,1:3),2); % Total bryozoan population
TotalFish = sum(VariablesDisp(:,6:9),2); % Total fish population
TimeYears = 1/365 : 1/365 : N_disp;      % Time in fractions of year

% plot figure
figure('units','centimeters','position',[0 0 17 20])
    subplot(3,1,1,'position',[0.09 0.81 0.80 0.16])
        plot(TimeYears,TemperatureDisp); box off
        axis([0 N_disp 0 20]); ylabel('Temperature [^{o}C]','fontsize',10)
        set(gca,'tickdir','out','xtick',0:0.25:N_disp,'xticklabel',[],'ytick',0:10:20)        
    subplot(3,1,2,'position',[0.09 0.44 0.80 0.32]); hold on
        b1 = plot(TimeYears,TotalBryo,'k','display','tot','linewidth',1.5);
        b2 = plot(TimeYears,VariablesDisp(:,1),'b','display','B_S','linewidth',1.5);
        b3 = plot(TimeYears,VariablesDisp(:,2),'color',[0 0.5 0],'display','B_C','linewidth',1.5);
        b4 = plot(TimeYears,VariablesDisp(:,3),'r','display','B_O','linewidth',1.5);
        axis([0 N_disp 0.01 1/rho]); ylabel('Bryozoan biomass [gm^{-3}]','fontsize',10)
        set(gca,'xtick',0.5:1:N_disp,'xticklabel',StringYears,'ytick',0:10:1/rho,'tickdir','out') 
        leg1 = legend([b1 b2 b3 b4]); set(leg1,'fontsize',10); leg1.Position = [0.92,0.57,0.05,0.05]; legend boxoff        
    subplot(3,1,3,'position',[0.09 0.08 0.80 0.32]); hold on
        plot(TimeYears,FishNoPKDdisp,'--k','linewidth',1)
        f1 = plot(TimeYears,TotalFish,'k','display','tot','linewidth',1.5);
        f2 = plot(TimeYears,VariablesDisp(:,6),'b','display','F_S','linewidth',1.5);
        f3 = plot(TimeYears,VariablesDisp(:,8),'r','display','F_I','linewidth',1.5);
        f4 = plot(TimeYears,VariablesDisp(:,9),'Color',[0 0.5 0],'display','F_C','linewidth',1.5);
        f5 = plot(TimeYears,VariablesDisp(:,7),'color',[1 0.7 0],'display','F_E','linewidth',1.5);        
        axis([0 N_disp 0.001 2/xi]); ylabel('Fish abundance [m^{-3}]','fontsize',10)
        set(gca,'tickdir','out','xtick',0:1/4:N_disp,'xticklabel',['Jan';'Apr';'Jul';'Oct'],'ytick',0:0.5/xi:2/xi)
        leg2 = legend([f1 f2 f5 f3 f4]); set(leg2,'fontsize',10); leg2.Position = [0.92,0.20,0.05,0.05]; legend boxoff 
        
% note: the positioning of legends works only if MATLAB version is 2014b
% or later
